# Supplementary material for: Loss of 5-hydroxymethylcytosine induces chemotherapy resistance in hepatocellular carcinoma via the 5-hmC/PCAF/AKT axis
Source: Cell Death Dis. 2023 Feb 2;14(2):79. doi: 10.1038/s41419-022-05406-3 (PMC9895048; doi:10.1038/s41419-022-05406-3)
Supplement: Supplementary file 11 — Supplementary Table 4 [file 41419_2022_5406_MOESM11_ESM.xlsx]

## Sheet: RNA-SEQ原始数据
Supplementary Table 4. The differentially expressed mRNA between Huh 7-shNC cells and Huh 7-shTET2 cells detected by RNA-sequence.
KEGG_GENE	log2FC(TET2 shRNA/NC shRNA)	p-value	FDR	Significant	Regulate
ACSL, fadD	-1.59	0.00209	0.0388	yes	down
ACTB_G1	-2.16	0.000747	0.0188	yes	down
ACTB_G1	-1.82	0.000487	0.0138	yes	down
AKAP12	-2.42	6.66e-06	0.00066	yes	down
AKAP5	-1.58	0.00152	0.0311	yes	down
ANLN	-1.77	0.000662	0.0174	yes	down
ARPC4	-1.99	0.000171	0.00641	yes	down
ASF1	-2	0.000171	0.00641	yes	down
ATF5	-1.89	0.000358	0.0112	yes	down
B3GALTL	-1.58	0.00234	0.0419	yes	down
BCL2A1	-3.57	4.38e-05	0.00242	yes	down
BEST3, VMD2L3	-2.44	7.73e-07	0.000137	yes	down
BRIP1, BACH1, FANCJ	-1.73	0.00075	0.0189	yes	down
BRRN1, BRN1, CAPH	-1.55	0.00261	0.0456	yes	down
CAPN8	-1.64	0.000952	0.0224	yes	down
CCDC102A	-1.71	0.00124	0.027	yes	down
CCNE	-2.08	0.000104	0.00438	yes	down
CCNF, FBXO1	-1.69	0.00108	0.0245	yes	down
CD44	-3.39	9.09e-11	1.16e-07	yes	down
CD83	-2.56	6.79e-06	0.000668	yes	down
CDC25A	-2.21	3.33e-05	0.00204	yes	down
CDCA5	-1.65	0.00146	0.0303	yes	down
CDCA8	-1.54	0.00297	0.0494	yes	down
CDT1	-1.78	0.000658	0.0174	yes	down
CENPM	-1.66	0.00165	0.0329	yes	down
CENPN	-1.61	0.00193	0.0366	yes	down
CHAF1A	-1.6	0.00199	0.0374	yes	down
CHAF1B	-1.76	0.000706	0.0183	yes	down
CLDN	-2.15	0.00013	0.0052	yes	down
CLN6	-1.69	0.00113	0.0254	yes	down
CMPK2	-1.62	0.000723	0.0185	yes	down
COL12A	-1.05	0.00268	0.0463	yes	down
CXCR4	-4.1	1.46e-11	2.23e-08	yes	down
DCGR8	-1.7	0.000996	0.023	yes	down
DCLK1_2	-1.92	0.00029	0.00945	yes	down
DCLRE1A, SNM1A, PSO2	-1.76	0.000769	0.0192	yes	down
DHX9	-1.58	0.00224	0.0406	yes	down
DKK	-3.15	1.64e-08	6.77e-06	yes	down
DTL, CDT2, DCAF2	-1.83	0.000463	0.0133	yes	down
DTX	-2.1	6.86e-05	0.00326	yes	down
E2F2	-1.91	0.000258	0.00866	yes	down
E2F7_8	-1.9	0.000267	0.00891	yes	down
E2F7_8	-2.18	4.42e-05	0.00242	yes	down
E3.2.1.28, treA, treF	-1.87	0.000899	0.0216	yes	down
EDN1	-4.45	1.91e-13	4.86e-10	yes	down
EEF1A	-2.36	4.4e-05	0.00242	yes	down
EIF5A	-1.69	0.00173	0.0338	yes	down
EPHB6	-1.87	0.000124	0.00509	yes	down
ESCO, ECO1	-1.61	0.00161	0.0325	yes	down
ETS, pnt	-1.78	0.000541	0.015	yes	down
EXO1	-1.93	0.000246	0.00838	yes	down
F2RL1, PAR2	-1.72	0.000966	0.0227	yes	down
FN3KRP	-1.91	0.0003	0.00968	yes	down
FNG	-1.64	0.00227	0.041	yes	down
FOSL1	-2.62	1.77e-06	0.000246	yes	down
GALR2	-2.32	0.00119	0.0262	yes	down
GEN1, GEN	-2.09	5.49e-05	0.00277	yes	down
GINS2, PSF2	-2.06	9.92e-05	0.00427	yes	down
GINS3	-2.12	5.79e-05	0.00287	yes	down
GLI2	-2.05	9.06e-06	0.0008	yes	down
GLIS2	-1.96	0.00234	0.0419	yes	down
GPRC5B	-1.91	0.000228	0.00797	yes	down
GRC3, NOL9	-1.66	0.00122	0.0266	yes	down
GRIK2	-2	1.43e-05	0.00108	yes	down
GRIN1	-1.74	0.000259	0.00866	yes	down
GSG2	-1.59	0.00266	0.0462	yes	down
H2A	-1.87	0.000378	0.0117	yes	down
HMGN2	-1.55	0.00272	0.0467	yes	down
HNRNPA1_3	-3.44	2.71e-05	0.00176	yes	down
HNRNPM	-1.99	0.000153	0.0059	yes	down
HSPA1_8	-2.38	9.01e-06	0.0008	yes	down
HTR1	-2.36	8.23e-05	0.0037	yes	down
IFIT1	-2.43	6.34e-06	0.000648	yes	down
IL1R1	-1.77	0.000658	0.0174	yes	down
K06980	-1.61	0.000997	0.023	yes	down
KCNK13	-2.53	2.32e-05	0.00157	yes	down
KIF7	-1.58	0.000454	0.0131	yes	down
KLHL1_4_5	-1.95	3.81e-05	0.0022	yes	down
KRAB	-3.02	0.000371	0.0116	yes	down
KRAB	-1.91	0.00126	0.0273	yes	down
KRAB	-2.77	1.61e-05	0.00117	yes	down
KRAB	-1.65	0.00202	0.0378	yes	down
KRAB	-2.47	2.23e-05	0.00154	yes	down
KRAB	-1.65	0.00289	0.0486	yes	down
KRAB	-1.43	0.00212	0.0392	yes	down
KRAB	-2.1	8.48e-05	0.00379	yes	down
KRAB	-1.54	0.00298	0.0495	yes	down
KRAB	-1.88	0.000327	0.0103	yes	down
KRAB	-1.66	0.00137	0.029	yes	down
KRAB	-1.75	0.000805	0.0199	yes	down
KRAB	-2.2	3.98e-05	0.00226	yes	down
KRAB	-1.83	0.00024	0.00823	yes	down
KRT2	-2.94	6.78e-08	2.3e-05	yes	down
LAMB3	-1.65	0.00169	0.0333	yes	down
LGR5, GPR49	-1.87	0.000339	0.0107	yes	down
LOXL2_3_4	-2.93	2.04e-05	0.00143	yes	down
MAP1	-1.21	0.00287	0.0486	yes	down
MAP3K14, NIK	-1.93	0.000212	0.00754	yes	down
MCM10	-2.8	2.99e-07	6.78e-05	yes	down
MCM2	-2.13	5.79e-05	0.00287	yes	down
MCM5, CDC46	-2.46	4.73e-06	0.000509	yes	down
MCM6	-1.59	0.00205	0.0383	yes	down
MGAT5B	-1.82	0.000275	0.00908	yes	down
MLF1IP, CENPU	-1.62	0.00217	0.0398	yes	down
MRGPRF	-1.95	0.000996	0.023	yes	down
MSK2, RPS6KA4	-1.64	0.00155	0.0315	yes	down
MYO5	-1.59	0.00179	0.0348	yes	down
NDST1	-1.7	0.00102	0.0234	yes	down
NEGR1	-1.72	7.03e-08	2.3e-05	yes	down
NEK	-1.77	0.000662	0.0174	yes	down
OAS	-1.64	0.00142	0.0297	yes	down
ORC1	-1.8	0.000608	0.0163	yes	down
PARP9	-2.03	6.08e-05	0.00299	yes	down
PARV	-1.54	0.00219	0.0399	yes	down
PCAF, KAT2, GCN5	-1.93	0.000223	0.00785	yes	down
PCNA	-1.96	0.000201	0.00717	yes	down
PDGFB	-1.61	0.00191	0.0363	yes	down
PFKFB	-1.66	0.00133	0.0284	yes	down
PIGM	-1.57	0.0024	0.0428	yes	down
PIK3AP1, BCAP	-1.53	0.00293	0.0489	yes	down
PKMYT	-1.9	0.000285	0.00934	yes	down
POLQ	-1.71	0.000719	0.0185	yes	down
PPCDC, coaC	-1.55	0.00288	0.0486	yes	down
PPIF	-1.53	0.00296	0.0492	yes	down
PRKAR	-1.69	0.00116	0.0258	yes	down
PSMC3IP	-1.79	0.000753	0.0189	yes	down
RASSF2_4	-1.79	0.000555	0.0153	yes	down
RBL1	-2.16	4.4e-05	0.00242	yes	down
RCBTB	-2.42	9.96e-06	0.000831	yes	down
RFWD3	-1.53	0.00284	0.0481	yes	down
RGS2	-1.82	0.000671	0.0176	yes	down
RNF43	-1.64	0.00149	0.0307	yes	down
RPB11, POLR2J	-1.83	0.00123	0.0269	yes	down
RPC25, POLR3H	-1.88	0.000304	0.00975	yes	down
RP-L7Ae, RPL7A	-2.26	0.00169	0.0333	yes	down
RRM2	-2.86	1.91e-07	4.77e-05	yes	down
RYR3	-1.54	7.03e-08	2.3e-05	yes	down
SCN9A	-2.43	1.31e-07	3.69e-05	yes	down
SCO1_2	-1.68	0.0023	0.0414	yes	down
SEMA3	-2.34	7.47e-06	0.000708	yes	down
SERPINB	-1.83	0.000444	0.0131	yes	down
SETMAR	-1.61	0.00278	0.0473	yes	down
SFPQ, PSF	-1.55	0.00264	0.0459	yes	down
SGK1	-2.22	1.03e-05	0.000851	yes	down
SGK223	-1.63	0.00168	0.0333	yes	down
SGPP2	-2.43	8.34e-06	0.00077	yes	down
SH2D4A	-1.75	0.000801	0.0199	yes	down
SLC26A1, SAT1	-1.86	0.000407	0.0123	yes	down
SLC38A11	-1.55	0.0015	0.0308	yes	down
SLC4A4, NBC1	-1.93	0.000193	0.00692	yes	down
SLC9A2, NHE2	-1.51	0.000446	0.0131	yes	down
SMG9	-1.55	0.00244	0.0433	yes	down
SYTL	-2.26	2.34e-05	0.00158	yes	down
tdk, TK	-1.82	0.000539	0.015	yes	down
TFDP1	-1.59	0.00208	0.0386	yes	down
TGFB2	-2.02	0.000128	0.00519	yes	down
THBS1	-2.23	2.36e-05	0.00159	yes	down
thyA, TYMS	-2.6	1.75e-06	0.000244	yes	down
TIPIN	-1.72	0.00104	0.0237	yes	down
TLS, FUS	-2.13	5.58e-05	0.0028	yes	down
TNS	-1.58	0.00205	0.0383	yes	down
TOE1	-2.02	0.000154	0.00595	yes	down
TP53I3	-1.64	0.0017	0.0335	yes	down
TP73	-1.91	0.00023	0.00798	yes	down
TPM1	-1.91	0.000251	0.00848	yes	down
TPSG1	-2.3	0.00219	0.0399	yes	down
TSLPR	-2.1	0.000691	0.018	yes	down
TUBA	-1.74	0.000815	0.0201	yes	down
TUBA	-1.94	0.000221	0.0078	yes	down
TUBB	-2.22	3.16e-05	0.00195	yes	down
TUBB	-1.83	0.000455	0.0131	yes	down
UBR7	-1.53	0.00295	0.0492	yes	down
UHRF1, NP95	-1.88	0.00109	0.0246	yes	down
UHRF1, NP95	-2.69	8.03e-07	0.000141	yes	down
UNG, UDG	-1.99	0.000164	0.00626	yes	down
VIM	-1.62	0.00168	0.0333	yes	down
WNT7	-2.35	8.58e-06	0.000774	yes	down
YCG1, CAPG	-1.54	0.00274	0.0469	yes	down
ZKSCAN	-2.01	0.000107	0.00449	yes	down
ZNF326	-1.65	0.00133	0.0284	yes	down
ABHD12B	1.63	0.000899	0.0216	yes	up
ABLIM	1.94	0.000414	0.0125	yes	up
ADAMTS2	1.35	0.000172	0.00641	yes	up
ADCY10	2.58	2.5e-06	0.000321	yes	up
adk, AK	2.5	8.26e-06	0.000768	yes	up
ADPRM	1.95	0.00146	0.0304	yes	up
ADRBK, GRK	1.75	0.00116	0.0258	yes	up
AGMO	2.09	0.000259	0.00866	yes	up
AGPAT3_4	2.09	3.66e-05	0.00213	yes	up
ALPK	2.43	3.02e-07	6.78e-05	yes	up
AMOTL1, JEAP	2.02	5.72e-06	0.000607	yes	up
ANG, RNASE5	2.64	1.64e-05	0.00118	yes	up
ANXA6	2.57	4.18e-06	0.00047	yes	up
AOC3, AOC2, tynA	1.95	0.000384	0.0119	yes	up
APOL	2.35	2.78e-06	0.000347	yes	up
AQP10	2.6	4.45e-05	0.00242	yes	up
AQP4	2.69	7.27e-07	0.000135	yes	up
AQPEP	1.78	0.000893	0.0216	yes	up
ARHGEF4, ASEF	2.51	6.93e-07	0.000132	yes	up
asnB, ASNS	2.05	0.000224	0.00785	yes	up
ATF3, LRF1	3.98	2.71e-11	3.77e-08	yes	up
ATP2B	1.3	0.000134	0.00534	yes	up
BBC3, PUMA	1.76	0.00182	0.0351	yes	up
BEST1, VMD2	1.9	9.5e-05	0.00413	yes	up
BHLHB2, DEC1	1.9	0.000608	0.0163	yes	up
BRSK	2.26	6.46e-05	0.00313	yes	up
BTN	2.37	1.44e-05	0.00108	yes	up
BTN	1.91	0.00052	0.0147	yes	up
BTN	2.13	0.000126	0.00513	yes	up
C1R	1.87	0.000223	0.00785	yes	up
C5AR1	2.07	0.000529	0.0148	yes	up
CACNA2D2	2.82	4.8e-08	1.75e-05	yes	up
CAMKV	1.88	0.000903	0.0216	yes	up
CAPN12	2.21	3.75e-05	0.00218	yes	up
CARS, cysS	2.12	0.000723	0.0185	yes	up
CARS, cysS	1.68	0.00225	0.0407	yes	up
CASP10	2.2	1.51e-05	0.00112	yes	up
CATSPER2	1.8	0.000103	0.00437	yes	up
CCBL	2.19	9.88e-05	0.00426	yes	up
CCL20	2.97	3.31e-07	7.11e-05	yes	up
CCNG2	2.75	7.54e-07	0.000137	yes	up
CCRL1, CCR11	2.31	0.000313	0.00995	yes	up
CD7	2.17	0.000454	0.0131	yes	up
CDC37	2.78	0.000723	0.0185	yes	up
CDC37	2.68	9.53e-05	0.00413	yes	up
CDHE, CDH1	1.93	0.000504	0.0143	yes	up
CDHR2, PCDH24, PCLKC	2.5	2.81e-06	0.000349	yes	up
CDHR5, MUCDHL	1.7	0.00273	0.0467	yes	up
CEACAM	1.5	0.00259	0.0454	yes	up
CEBPB	1.84	0.000913	0.0218	yes	up
CEBPG	2.02	0.000272	0.009	yes	up
CELSR1	2.25	2.39e-05	0.0016	yes	up
CFL	1.92	0.00117	0.0259	yes	up
CGB	2.4	0.00249	0.0438	yes	up
chaC	2.35	3.1e-05	0.00192	yes	up
CHAD	2.42	0.000576	0.0157	yes	up
CHD1	1.7	0.00195	0.0368	yes	up
CHST11	2.71	1.04e-07	3.11e-05	yes	up
CLCN6	1.9	0.0006	0.0162	yes	up
CLDN	1.87	0.000231	0.00798	yes	up
CLDN	2.26	0.000392	0.012	yes	up
CLDN	2.5	1.45e-05	0.00108	yes	up
CLIP3_4	1.48	0.00275	0.047	yes	up
COL9A	1.8	0.00139	0.0292	yes	up
CPS1	1.71	0.00199	0.0374	yes	up
CREB3	2.17	0.000118	0.00487	yes	up
CSF2RA, GMCSFR	2.19	0.000103	0.00437	yes	up
CSPG4	1.24	0.000723	0.0185	yes	up
CSPG4	1.27	0.000747	0.0188	yes	up
CTBP	3.49	1.33e-13	4.06e-10	yes	up
CTH	2.94	3.18e-07	7.04e-05	yes	up
CYP1A1	1.67	0.00261	0.0456	yes	up
CYP2W1	2.01	0.000724	0.0185	yes	up
CYP4F12	2.74	7.07e-08	2.3e-05	yes	up
CYP4F2_3	4.23	9.7e-06	0.000813	yes	up
CYP4F2_3	3	1.33e-07	3.69e-05	yes	up
DDIT3, GADD153	3.27	2.27e-08	8.65e-06	yes	up
DDIT4, REDD1	2.78	9.84e-07	0.00016	yes	up
DDO	2.5	0.000231	0.00798	yes	up
DNAH	1.79	0.000347	0.0109	yes	up
DNAJC12	2.02	0.00105	0.024	yes	up
DQX1	2.88	1.48e-06	0.000221	yes	up
DUSP9, MKP4	2.26	5.75e-05	0.00287	yes	up
E1.1.1.213	2.88	3.63e-07	7.69e-05	yes	up
E1.1.1.213	2.24	5.2e-05	0.0027	yes	up
E1.1.2.4, dld	1.72	0.0024	0.0427	yes	up
E1.5.1.6, FTHFD	3.38	1.38e-09	9.29e-07	yes	up
E2.6.1.42, ilvE	2.3	3.59e-05	0.00212	yes	up
E2.7.7.41, CDS1, CDS2, cdsA	1.97	0.000369	0.0115	yes	up
E2.8.2.-	1.55	0.000453	0.0131	yes	up
E3.5.3.1, rocF, arg	1.67	0.00284	0.0481	yes	up
E4.1.1.19	1.82	0.000145	0.00566	yes	up
E4.1.1.32, pckA, PEPCK	3.73	1.83e-10	2e-07	yes	up
E4.1.1.32, pckA, PEPCK	2.05	0.000232	0.008	yes	up
E4.2.1.1	2.01	0.000434	0.0129	yes	up
E4.2.1.1	1.56	0.00217	0.0398	yes	up
EBF, COE	1.78	0.00135	0.0285	yes	up
EFNA	1.94	0.00128	0.0275	yes	up
ELL	2	0.000899	0.0216	yes	up
ELOVL4	1.85	0.00163	0.0327	yes	up
EMR2	1.18	0.000975	0.0227	yes	up
EN	2.62	7.16e-06	0.000692	yes	up
ENO, eno	1.97	0.000103	0.00437	yes	up
EPB41, 4.1R	1.75	0.00149	0.0307	yes	up
EPHA6, EHK2	1.58	0.00245	0.0435	yes	up
EPS8	1.68	0.00216	0.0398	yes	up
ERN1	1.77	0.00125	0.0272	yes	up
FABP1, L-FABP	2.11	0.000169	0.00641	yes	up
FBXO36	1.74	0.00182	0.0351	yes	up
FHL1, SLIM1	2.9	1.71e-07	4.4e-05	yes	up
FOS	3.2	6.49e-08	2.3e-05	yes	up
FOSB	2.66	1.64e-06	0.000237	yes	up
FOXP	1.06	0.000296	0.00959	yes	up
FUT1_2	3.35	3.74e-09	2.04e-06	yes	up
FUT3	1.97	0.000637	0.0169	yes	up
FYN	2.77	1.19e-09	9.05e-07	yes	up
FZD1_7, fz	1.98	0.00039	0.012	yes	up
GABARAP, ATG8, LC3	2.1	0.000161	0.00617	yes	up
GADD45	1.9	0.000655	0.0174	yes	up
GATA3	1.84	0.00138	0.0291	yes	up
GCLC	1.95	0.000433	0.0129	yes	up
GDF15	2.21	7.77e-05	0.00353	yes	up
GIPR	2.44	1.24e-05	0.00099	yes	up
glmS, GFPT	1.84	0.000862	0.021	yes	up
glmS, GFPT	1.85	0.00083	0.0204	yes	up
GNG12	1.94	0.000438	0.013	yes	up
GNG7	2.5	8.63e-06	0.000774	yes	up
GNRHR	1.88	0.0018	0.0349	yes	up
GPC3	2.53	8.83e-06	0.000788	yes	up
GPC4	2.49	8.04e-06	0.000753	yes	up
GPR77	1.7	0.000933	0.0221	yes	up
GUCA1	2.6	0.000167	0.00636	yes	up
GUCY2C	2.74	1.83e-06	0.000251	yes	up
H1_5	2.09	0.00018	0.00656	yes	up
H2B	1.68	0.00153	0.0313	yes	up
HERPUD1, HERP	3.69	3.23e-10	3.08e-07	yes	up
HES2_6_7	2.36	0.00013	0.0052	yes	up
HIPK	1.62	2.35e-06	0.000312	yes	up
HK	2.92	2.68e-07	6.5e-05	yes	up
HOX_1	2.12	0.000129	0.0052	yes	up
HOX_11	2.12	0.000454	0.0131	yes	up
HOX_9	4.95	6.42e-15	3.27e-11	yes	up
HOXD10	2.09	0.000662	0.0174	yes	up
HSD17B1	1.96	0.00156	0.0316	yes	up
HSD17B7	2	0.000685	0.0179	yes	up
HSPA5, BIP	2.13	0.000135	0.00535	yes	up
hutH, HAL	1.8	0.000268	0.00894	yes	up
ICAM5, TLCN	2.54	8.62e-06	0.000774	yes	up
IGFBP3	3.7	2.83e-10	2.88e-07	yes	up
IL21R	1.7	0.000231	0.00798	yes	up
INHA	2.71	4.57e-05	0.00248	yes	up
INHB	3.69	3.98e-10	3.37e-07	yes	up
IRF7	1.94	0.00155	0.0315	yes	up
ISL2	2.09	0.000247	0.00838	yes	up
ITGAL	1.93	0.000385	0.0119	yes	up
JAK3	2.09	9.35e-06	0.000809	yes	up
JHDM1D_E_F	2.28	3.08e-05	0.00192	yes	up
JUN	1.83	0.00102	0.0234	yes	up
JUND	1.66	0.00289	0.0486	yes	up
K00666	2.16	8.95e-05	0.00397	yes	up
K09131	5.12	6.92e-09	3.2e-06	yes	up
K14165	2.5	3.93e-05	0.00225	yes	up
KCNAB2	1.8	5.38e-05	0.00277	yes	up
KCNT2	2.34	6.4e-06	0.000648	yes	up
KIF1	1.37	3.65e-05	0.00213	yes	up
KIF4_21_27	2.68	1.44e-06	0.000219	yes	up
KIF5	2.34	2.23e-05	0.00154	yes	up
KLC	1.72	0.00183	0.0351	yes	up
KLHL24_35	2.49	7.05e-06	0.00069	yes	up
KLHL29, KBTBD9	2.72	2.35e-09	1.44e-06	yes	up
LAMB2	3.09	1.54e-06	0.000227	yes	up
LAMC3	1.32	0.00111	0.025	yes	up
LEPR	2.01	8.47e-05	0.00379	yes	up
LHX6_8	1.81	0.000124	0.00509	yes	up
LMTK3	1.97	0.000325	0.0103	yes	up
LMYC, MYCL	2.79	9.06e-07	0.000149	yes	up
LOX	4.49	7.49e-14	2.86e-10	yes	up
LPCAT1_2	1.3	0.00152	0.0311	yes	up
MAP1	5.45	3.24e-20	4.94e-16	yes	up
MAPT, TAU	1.9	6.79e-05	0.00325	yes	up
MCEE, epi	1.72	0.00235	0.042	yes	up
MED8	2.97	1.39e-05	0.00107	yes	up
metK	3.5	3.27e-09	1.92e-06	yes	up
MHC1	2.26	6.91e-05	0.00327	yes	up
MIC	1.74	0.00163	0.0327	yes	up
MLX	2.34	2.88e-05	0.00184	yes	up
MMP14	2.84	7.21e-07	0.000135	yes	up
MMP17	1.63	0.00268	0.0463	yes	up
MPZ	2.05	0.000533	0.0148	yes	up
MTMR6_7_8	1.69	0.00148	0.0306	yes	up
MTTP, MTP	2.08	0.000183	0.00664	yes	up
MXD, MAD	2.13	0.000129	0.0052	yes	up
MYO1	2.04	0.000141	0.00555	yes	up
MYO5	1.88	0.00301	0.0498	yes	up
MYO7	1.78	2.81e-05	0.00181	yes	up
NCAM	2.07	5.44e-05	0.00277	yes	up
NCR3LG1, B7H6	2.1	0.000176	0.00643	yes	up
NEB	1.57	0.000367	0.0115	yes	up
NFATC4, NFAT3	1.83	0.000173	0.00641	yes	up
NKX3-2, BAPX1	1.84	0.00188	0.0359	yes	up
NKX6-1	2.2	0.000172	0.00641	yes	up
NNMT	2.1	0.00017	0.00641	yes	up
NODAL	2.17	0.00219	0.0399	yes	up
NOG	3.44	8.52e-07	0.000148	yes	up
NOP1, FBL	3.23	1.65e-07	4.35e-05	yes	up
NOTCH	2.48	6.45e-06	0.000648	yes	up
NOVA	2.04	5.1e-05	0.00267	yes	up
NR1B1, RARA	2.24	0.000529	0.0148	yes	up
NR2F1, TFCOUP1	1.62	0.00219	0.0399	yes	up
NR4A2, NURR1	2.02	0.000288	0.00941	yes	up
NTN1	2.7	9.82e-08	3.06e-05	yes	up
NTS	2.19	9.51e-05	0.00413	yes	up
NUPR1, COM1	2.88	4e-07	8.25e-05	yes	up
OBSCN	1.39	0.00266	0.0462	yes	up
OSTBETA, OSTB, SLC51A2	2.67	8.51e-06	0.000774	yes	up
OVGP1	2.73	7.4e-06	0.000706	yes	up
OXSR1, STK39	2.44	1.96e-05	0.00139	yes	up
PABPC	3.49	1.25e-06	0.000196	yes	up
PANX	2.85	2.24e-05	0.00154	yes	up
PANX	2.31	5.4e-05	0.00277	yes	up
PCDHB	1.49	0.000899	0.0216	yes	up
PCDHB	2.12	0.000461	0.0133	yes	up
PCDHB	3.51	3.46e-09	1.96e-06	yes	up
PCDHB	2.38	2.67e-05	0.00174	yes	up
PCDHGC	2.91	1.84e-08	7.37e-06	yes	up
PDCD4	1.7	0.00212	0.0391	yes	up
PDE4DIP	2.29	2.28e-05	0.00155	yes	up
PDE4DIP	1.84	0.000485	0.0138	yes	up
PDE6A	1.3	0.00194	0.0367	yes	up
PDE6C	1.94	0.000583	0.0159	yes	up
PDGFA	1.95	0.000619	0.0165	yes	up
PDK2_3_4	2.04	0.000242	0.00826	yes	up
PER	2.21	7.06e-05	0.00332	yes	up
PFKFB	2.18	7.2e-05	0.00336	yes	up
PIGZ, SMP3	1.83	0.0012	0.0263	yes	up
PIM1	2.51	9.38e-06	0.000809	yes	up
PIP5KL1	2.27	0.000111	0.0046	yes	up
PIPOX	2.26	3.36e-05	0.00204	yes	up
PITX2	1.48	0.00268	0.0463	yes	up
PLA1A	3.25	8.86e-07	0.000148	yes	up
PLCB	1.43	2.87e-07	6.64e-05	yes	up
PLCD	1.96	0.000425	0.0127	yes	up
PNPLA3	1.77	0.0019	0.0363	yes	up
PNRC1	2.05	0.00024	0.00823	yes	up
PPM1J, PP2CZ	1.94	0.00103	0.0236	yes	up
PPP1R15A, GADD34	2.25	5.83e-05	0.00288	yes	up
PPP1R16B, TIMAP	2.65	7.74e-07	0.000137	yes	up
PPP1R32	3.14	1.7e-06	0.00024	yes	up
PPP2R2	1.45	1.66e-05	0.00119	yes	up
PREX1	1.91	1.17e-05	0.000942	yes	up
PRLR	1.35	3.36e-05	0.00204	yes	up
PRSS27	1.92	0.000291	0.00945	yes	up
PRTN3	2.56	0.000137	0.00542	yes	up
PSMB9, LMP2	2.83	2.85e-06	0.000351	yes	up
RAB26	2.39	2.59e-05	0.0017	yes	up
RASA4, CAPRI	1.46	0.000544	0.015	yes	up
RASA4, CAPRI	1.64	0.00282	0.0479	yes	up
RASA4, CAPRI	3.06	4.91e-07	9.86e-05	yes	up
RASAL1	2.36	9.35e-06	0.000809	yes	up
RGM	2.63	3.31e-05	0.00204	yes	up
RH	1.98	0.00219	0.0399	yes	up
RPC53, POLR3D	2.05	0.000231	0.00798	yes	up
RP-L7e, RPL7	2.88	0.00132	0.0283	yes	up
RPS6KA, RSK2	2.32	1.15e-08	5.11e-06	yes	up
SCTR	2	0.000446	0.0131	yes	up
SDK	1.71	0.00163	0.0327	yes	up
SEC24	1.73	0.00169	0.0334	yes	up
SEMA3	1.74	0.00141	0.0294	yes	up
SESN	1.82	5.96e-06	0.000624	yes	up
SESN	2.34	3.03e-05	0.00191	yes	up
SH3BP2	3.15	1.28e-09	9.29e-07	yes	up
SIAT1, ST6GAL1	2.15	6.55e-07	0.000126	yes	up
SLC13A1_4	1.44	0.000384	0.0119	yes	up
SLC16A7	1.4	1.44e-05	0.00108	yes	up
SLC17A6_7_8	1.75	0.00109	0.0246	yes	up
SLC19A2_3, THTR	1.83	0.000785	0.0196	yes	up
SLC1A2, EAAT2	1.84	3.61e-05	0.00212	yes	up
SLC22A15	2.01	0.000286	0.00938	yes	up
SLC22A17	1.77	0.00146	0.0304	yes	up
SLC25A27, UCP4	2.71	4.01e-06	0.000457	yes	up
SLC2A12, GLUT12	2.27	5.12e-05	0.00267	yes	up
SLC2A3, GLUT3	1.92	0.000526	0.0148	yes	up
SLC38A3, SNAT3	1.89	0.000705	0.0183	yes	up
SLC44A3	1.62	0.00207	0.0385	yes	up
SLC4A9, AE4	1.81	0.000637	0.0169	yes	up
SLC7A11	2.89	3.27e-07	7.11e-05	yes	up
SLCO4A	2.24	4.19e-05	0.00237	yes	up
SLCO4C	1.66	0.00177	0.0345	yes	up
SLIT1	1.13	0.00132	0.0283	yes	up
SMARCD	1.73	0.00136	0.0289	yes	up
SNAI1	2.33	9.2e-05	0.00404	yes	up
SOX7S	1.75	0.000454	0.0131	yes	up
SPEG	1.32	7.63e-05	0.00351	yes	up
SPTB	1.6	0.000521	0.0147	yes	up
SSTR2	1.21	0.00249	0.0438	yes	up
TAT	2.55	3.3e-06	0.000393	yes	up
THBS2S	1.87	0.000899	0.0216	yes	up
TJP3, ZO3	1.97	0.000417	0.0126	yes	up
TLX2, HOX11L1	3.33	1.04e-07	3.11e-05	yes	up
TN	2.34	1.4e-09	9.29e-07	yes	up
TNFRSF10, TRAILR	1.91	0.00135	0.0285	yes	up
TNFSF4, OX40L	1.98	0.000313	0.00995	yes	up
TNK1	1.67	0.00194	0.0367	yes	up
TNS	1.77	0.000794	0.0198	yes	up
TOM40	2.7	4.59e-05	0.00248	yes	up
TPTE, TPIP	2.2	8.85e-07	0.000148	yes	up
TRIB	1.65	0.00119	0.0262	yes	up
TRIB	2.67	2.47e-06	0.000319	yes	up
TRIM31	2.28	6.78e-05	0.00325	yes	up
trxB	2.15	0.000111	0.0046	yes	up
TSK, LRRC54	1.73	0.00182	0.0351	yes	up
TSSK, STK22	1.81	0.00155	0.0315	yes	up
UBE2L6, UBCH8	1.86	0.00104	0.0237	yes	up
UBE2Q	2.2	0.00216	0.0398	yes	up
UBE2Q	2.24	0.000136	0.00536	yes	up
UBE2V	1.72	0.00194	0.0367	yes	up
UGT	2.37	4.49e-06	0.000493	yes	up
ULBP	2.54	8.38e-06	0.00077	yes	up
ULK1_2_3, ATG1	2.2	7.69e-05	0.00352	yes	up
UNC5	1.95	0.000173	0.00641	yes	up
UPK1	2.05	0.00153	0.0313	yes	up
USP44_49	1.77	0.000808	0.02	yes	up
VDAC1	2.96	5.14e-06	0.000548	yes	up
VPREB	3.4	0.000637	0.0169	yes	up
WEE1	2.03	0.000172	0.00641	yes	up
WIPI, ATG18	2.1	0.000173	0.00641	yes	up
WNK, PRKWNK	1.29	0.00108	0.0245	yes	up
WNT11	2.56	6.55e-05	0.00316	yes	up
ZBTB16, PLZF	1.22	0.00246	0.0436	yes	up
